# Supplementary material for: Positive or negative? The shell alters the relationship among behavioral defense strategy, energy metabolic levels and antioxidant capacity in freshwater turtles
Source: Front Zool. 2019 Feb 13;16:3. doi: 10.1186/s12983-019-0301-5 (PMC6375210; doi:10.1186/s12983-019-0301-5)
Supplement: Supplementary file 1 — Data and correlation analysis for all parameters used in the present study. (XLSX 34 kb) [file 12983_2019_301_MOESM1_ESM.xlsx]

## Sheet: Original data
Species	M(g)	Carapace heght (mm)	Carapace width (mm)	H/W ratio		plastron plat area	carapace plat area	P/C ratio		Liver weight	Live index	Heart weight	Heart index		RT	RTA		RMR	MMR	NAS	FAS		Liver-SDH	Liver-C3	Liver-CO	Liver-TAC	Liver-SOD	Liver-AA	Liver-CAT		Heart-C3	Heart-CO	Heart-TAC	Heart-SOD	Heart-CAT		Muscle-LDH	Muscle-LA
C. Reevesii 1	145.5	41.13	62.46	0.658501		68733	107832	0.637408		16.299	0.112021	0.326	0.002241		54	1		0.059263	0.68959	0.630327	11.6361		11.4351	2.54133	23.9001	1.29124	440.199	123.797	22.828		4.20566	90.1214	0.490715	146.442	5.77088		0.708413	4380.95
C. Reevesii 2	151.1	41.04	67.83	0.605042		83153	109508	0.759333		13.849	0.091655	0.292	0.001932		96	4		0.181905	0.404527	0.222621	2.22383		10.3749	5.08266	50.4558	0.646654	323.005	84.1539	47.4697		0.888744	32.6477	0.560186	149.823	6.667		0.718508	3702.38
C. Reevesii 3	134.1	39.84	62.18	0.64072		69824	102242	0.682925		15.948	0.118926	0.279	0.002081		70	4		0.082855	0.792564	0.709709	9.56564		10.4907	3.46545	42.572	0.703777	461.485	73.0215	59.1234		2.86343	55.2233	0.271676	161.079	4.71491		0.708928	3404.76
C. Reevesii 4	119.8	38.76	61.92	0.625969		69790.5	92153.5	0.757329		11.465	0.095701	0.297	0.002479		246	4		0.054431	0.403132	0.348701	7.40629		10.8641	0.141185	65.8119	1.3071	288.211	121.788	27.8787		2.07048	60.6355	0.393099	151.912	7.84178		0.768875	4083.33
C. Reevesii 5	131.4	37.8	60.44	0.625414		70026.5	103092	0.679262		12.423	0.094543	0.261	0.001986		142	4		0.069319	0.644307	0.574987	9.29475		7.63626	5.08266	19.9167	0.994225	364.851	73.0767	33.6467		2.80378	80.6247	0.628563	148.378	3.66422		0.64692	3630.95
C. Reevesii 6	85.3	36.4	58.73	0.619785		56572.5	76967.5	0.735018		6.287	0.073705	0.211	0.002474		12	1		0.037385	1.36387	1.32648	36.4821		11.3677	5.18639	25.2279	0.522137	195.627	92.3324	24.9818		1.04417	53.0369	0.48246	129.86	4.62547		0.698569	3238.1
C. Reevesii 7	90.5	35.59	55.69	0.639073		60428	77280	0.781936		5.905	0.065249	0.262	0.002895		63	4		0.149832	1.4266	1.27676	9.52127		7.64538	2.5932	10.8119	1.09706	250.429	83.6508	25.1356		3.28247	93.7848	0.452392	134.576	5.08958		0.696488	3488.1
C. Reevesii 8	101.7	38.03	64.74	0.587427		72049	93029	0.774479		8.419	0.082783	0.221	0.002173		75	4		0.097418	0.814475	0.717057	8.36066		7.46004	7.81948	43.1109	0.97715	382.594	84.6057	36.6105		1.43172	77.7217	0.483881	133.209	4.52405		0.803908	3095.24
C. Reevesii 9	87.1	37.46	58.48	0.640561		60701	81504.5	0.744756		5.402	0.062021	0.214	0.002457		3	1		0.07161	0.219802	0.148192	3.06943		8.32748	1.16843	30.1929	1.18753	287.374	84.1252	48.5677		3.39852	42.7242	0.351754	146.517	7.77002		0.790815	2880.95
C. Reevesii 10	91.2	34.72	58.95	0.588974		59429	81508.5	0.729114		6.376	0.069912	0.254	0.002785		38	4		0.083465	0.437439	0.353974	5.24096		7.95737	3.68309	31.8668	0.963264	177.124	142.38	33.3315		2.32037	54.6943	0.523979	124.952	2.92821		0.653017	2976.19
C. Reevesii 11	85.1	36.35	57.16	0.635934		57986.5	74044	0.783136		4.772	0.056075	0.252	0.002961		16	1		0.054622	0.986183	0.931561	18.0545		7.79407	2.11778	29.8751	1.23078	207.349	138.138	35.8774		3.30937	55.1562	0.56641	148.033	4.17027		0.741007	2904.76
C. Reevesii 12	111.7	38.96	61.02	0.638479		66586.5	91795.5	0.725379		6.512	0.058299	0.323	0.002892		38	1		0.093238	0.686315	0.593077	7.36087		8.97093	1.78339	34.0151	1.09896	174.116	161.534	31.1084		1.49535	49.1328	0.48059	135.43	3.77098		0.728784	2333.33
C. Reevesii 13	95.6	36	55.72	0.646088		55953.5	74312	0.752954		6.146	0.064289	0.235	0.002458		12	1		0.046577	1.03044	0.983867	22.1236		8.1931	1.07003	15.8777	0.986044	187.269	114.246	44.8153		1.06811	33.569	0.516817	130.16	3.92585		0.697592	3119.05
C. Reevesii 14	99.5	36.23	57.46	0.630526		60998	79856	0.76385		5.599	0.056271	0.248	0.002492		51	1		0.022832	0.835464	0.812632	36.5921		8.21288	0.941234	29.3917	0.965472	186.159	104.052	70.4574		1.95045	44.5818	0.467513	120.032	4.79171		0.83505	4214.29
C. Reevesii 15	92.9	35.01	57.69	0.606864		60384	76610	0.7882		5.955	0.064101	0.281	0.003025		83	4		0.101418	0.794763	0.693346	7.83653		7.49849	1.4949	33.3898	1.00602	214.365	78.7775	30.0165		1.40189	66.089	0.524952	137.422	3.03934		0.662922	2976.19
P. Sinensis 1	116.9	26.61	78.63	0.33842		56647.5	98975.5	0.572339		3.361	0.028751	0.246	0.002104		1	1		0.008983	1.51817	1.50919	169.008		3.59692	1.7964	53.644	0.326862	165.454	78.7518	125.296		2.92568	87.7704	0.360924	190.309	2.03771		1.15355	2428.57
P. Sinensis 2	89.3	29.16	77.01	0.378652		56987	93163.5	0.611688		3.146	0.029845	0.175	0.001509		1	1		0.020908	1.61639	1.59548	77.3083		3.78467	1.61395	41.7092	0.609698	186.284	89.096	132.083		1.92259	54.9311	0.380566	207.363	2.6153		1.19755	2142.86
P. Sinensis 3	146.7	27.46	83.52	0.328784		67388	108336	0.622031		4.238	0.02889	0.276	0.001883		3	1		0.021879	0.39286	0.370981	17.9562		3.73107	1.65266	27.5359	0.643768	177.322	103.979	130.794		2.37965	65.1419	0.341115	180.341	2.58506		0.84498	2571.43
P. Sinensis 4	62.4	26.54	76.37	0.347519		54876	92419.5	0.593771		1.719	0.027548	0.132	0.002115		1	1		0.024222	0.955432	0.93121	39.4444		2.69593	5.73849	45.9806	0.567507	164.662	92.3474	127.703		0.975226	44.5818	0.379175	202.735	1.71261		1.44327	3040.82
P. Sinensis 5	116.9	28.62	78.75	0.363429		60858.5	99048.5	0.614431		4.48	0.038323	0.218	0.001865		1	1		0.016544	1.28716	1.27062	77.8022		5.33502	1.55327	47.5562	0.88913	300.942	98.8056	144.706		2.55534	31.6375	0.27849	177.674	2.16979		1.03358	1530.61
P. Sinensis 6	140.2	30.74	90.65	0.339106		87288.5	136116	0.641278		4.165	0.029708	0.258	0.00184		2	1		0.004532	0.407857	0.403325	90		4.4325	0.537983	47.2505	0.661971	222.486	92.4022	147.818		3.05866	72.0971	0.335474	167.674	1.87226		1.04047	3102.04
P. Sinensis 7	124.2	29.66	82.71	0.358602		69010.5	109826	0.628359		2.709	0.021812	0.252	0.002029		2	2		0.023482	0.660254	0.636773	28.1179		2.6595	1.34496	35.0127	0.72769	335.208	156.874	111.793		3.05866	104.868	0.335353	140.657	1.38057		0.854843	3142.86
P. Sinensis 8	96.2	25.11	74.11	0.338821		50293.5	85988.5	0.584886		2.561	0.026622	0.199	0.002069		1	1		0.0274	0.645652	0.618252	23.5636		3.28005	2.68293	35.0127	0.6946	233.307	109.166	127.712		3.6704	85.6426	0.341784	200.572	1.95538		1.03703	2734.69
P. Sinensis 9	70.2	25.16	72.57	0.3467		51593.5	86266	0.598075		2.401	0.034202	0.142	0.002023		1	1		0.092925	0.389451	0.296527	4.19104		3.244	3.41778	50.8852	0.49504	181.837	126.308	162.701		3.63733	28.579	0.347556	222.134	0.855337		1.07997	2775.51
P. Sinensis 10	78.5	27.48	74.34	0.369653		52976.5	87635.5	0.60451		1.866	0.023771	0.134	0.001707		1	1		0.00652	0.650556	0.644036	99.7714		2.31988	3.07419	40.3851	0.641209	238.237	92.2185	130.066		5.60755	101.47	0.40465	204.859	1.82767		1.15399	2346.94
P. Sinensis 11	168.9	31.1	86.11	0.361166		88102	130833	0.673393		4.745	0.028094	0.298	0.001764		1	1		0.124296	0.484637	0.360341	3.89904		3.66388	0.697924	50.051	0.519553	186.247	109.833	127.446		2.69163	40.3744	0.213817	229.714	1.70614		1.0272	2795.92
P. Sinensis 12	127.9	29.12	87.35	0.333371		75276.5	119070	0.632204		3.037	0.023745	0.204	0.001595		1	1		0.017947	0.738402	0.720455	41.1429		2.97435	1.31751	45.2715	0.72119	218.915	132.501	118.849		2.01872	72.7466	0.359772	247.023	2.57829		0.979652	4673.47
P. Sinensis 13	113.6	29.36	83.79	0.3504		68801	113489	0.606235		3.314	0.029173	0.214	0.001884		1	1		0.077378	0.913892	0.836515	11.8108		2.8317	1.46723	50.0838	0.591535	232.175	134.106	152.582		1.12151	49.6669	0.260064	188.669	1.14057		1.12507	3387.76
P. Sinensis 14	153.7	28.34	91.63	0.309287		81919.5	134957	0.607004		4.412	0.028705	0.32	0.002082		2	1		0.048924	0.358778	0.309854	7.33333		4.01638	6.62133	39.754	0.635881	237.828	105.797	133.136		1.81167	62.8539	0.317994	189.63	2.02475		0.866124	1632.65
P. Sinensis 15	83.3	24.6	71.65	0.343336		47884.5	83293	0.574892		2.846	0.034166	0.148	0.001777		1	1		0.057944	0.843707	0.785762	14.5607		3.15727	1.0227	37.4156	0.755742	244.017	159.225	159.221		2.99069	74.7673	0.37737	207.762	1.4331		1.00828	5489.8
C. serpentina 1	151.4	40.9	71.6	0.571229		33711.5	88829.5	0.379508		4.276	0.028243	0.32	0.002114		2	4		0.010462	0.409533	0.399071	39.1441		2.14949	0.389294	27.0938	0.388877	176.708	75.7853	13.3618		1.0532	27.0822	0.330675	121.817	2.14431		1.06557	3881.12
C. serpentina 2	187.2	42.03	77.1	0.545136		44037.5	100684	0.437381		6.002	0.032062	0.321	0.001715		1	2		0.013362	0.300964	0.287603	22.5246		2.3927	2.08252	13.4827	1.25362	109.804	70.0881	22.3211		0.614364	38.8679	0.290065	142.641	2.77189		0.880404	5559.44
C. serpentina 3	135.5	38.43	69.16	0.555668		29923.5	83467	0.358507		4.112	0.030347	0.259	0.001911		125	2		0.03544	0.579573	0.544133	16.3538		1.73394	1.93674	9.92388	0.262894	100.6	83.8487	18.3288		1.40426	60.1826	0.27965	160.967	1.91759		0.98691	4720.28
C. serpentina 4	170.2	40.86	74.25	0.550303		34980.5	94557.5	0.369939		5.503	0.032333	0.376	0.002209		1	2		0.012298	0.203745	0.191447	16.5675		1.68254	0.949382	5.78221	0.298646	100.117	87.8644	27.4789		2.0606	20.606	0.376477	115.353	2.28685		0.967894	2569.93
C. serpentina 5	145.4	35.77	73.83	0.484491		37673	89313.5	0.421806		5.825	0.040062	0.282	0.001939		279	4		0.005443	0.518602	0.513158	95.2759		1.13229	0.679558	4.92188	0.722113	106.572	65.1445	16.7118		0.70213	95.2891	0.218385	147.938	2.2255		0.688289	4720.28
C. serpentina 6	146.2	41.14	69.37	0.593052		29184.5	80787.5	0.36125		7.811	0.053427	0.416	0.002845		2	2		0.037497	0.443052	0.405555	11.8156		9.07835	0.985618	12.8532	0.180059	101.618	77.2825	21.5337		2.21725	55.4313	0.310501	163.07	2.49949		0.822489	4248.25
C. serpentina 7	135.1	41.32	69.31	0.596162		31286	87914	0.355871		5.566	0.041199	0.271	0.002006		431	2		0.058381	0.659642	0.60126	11.2988		2.25747	0.348962	6.32188	0.614837	89.1073	100.797	14.0153		0.674045	48.1461	0.368236	153.094	1.93225		0.89278	3513.99
C. serpentina 8	138.7	40.71	73.15	0.556528		30285	89236	0.339381		5.118	0.0369	0.327	0.002358		1	2		0.024246	0.335715	0.311469	13.8462		1.29085	0.461129	27.3543	0.345029	104.411	116.269	20.6982		1.17022	31.763	0.27704	171.168	2.89529		1.04273	4353.15
C. serpentina 9	126.9	37.91	69.13	0.548387		31931.5	78417	0.407201		4.945	0.038968	0.223	0.001757		3	2		0.028299	0.739641	0.711342	26.137		1.84676	0.563825	4.11105	0.611876	125.927	137.921	21.2561		4.07688	72.8015	0.277126	153.478	1.80067		0.910864	3776.22
C. serpentina 10	138.2	39.76	71.76	0.554069		34238.5	84602	0.404701		5.449	0.039428	0.293	0.00212		3	2		0.006298	0.496681	0.490382	78.8571		0.566146	0.848207	4.20835	0.22733	85.3364	128.791	19.185		1.43617	49.2403	0.272602	117.768	2.77612		0.90538	4667.83
C. serpentina 11	136.6	39.05	74.86	0.52164		35436	88011.5	0.402629		4.719	0.034546	0.331	0.002423		2	4		0.035301	0.731022	0.695721	20.7084		0.591287	0.449099	7.44724	0.345123	107.052	110.896	25.6445		1.40426	68.2069	0.26643	154.736	2.22624		0.938354	3828.67
C. serpentina 12	181.6	40.83	74.9	0.545127		36736	95354	0.385259		10.035	0.0552588	0.407	0.002241		95	1		0.070182	0.736759	0.666578	10.4979		5.83961	2.44824	22.9601	0.76424	124.788	112.094	25.2434		1.94894	57.7194	0.393693	140.088	3.43009		0.8456	3146.85
C. serpentina 13	175.1	39.72	74.1	0.536032		62582	136669	0.457909		7.795	0.044517	0.41	0.002342		1	2		0.015381	0.690455	0.675074	44.8904		1.19238	1.3075	25.0427	0.461594	102.155	94.8105	23.2337		2.03844	101.922	0.257172	149.591	2.78774		0.83848	3881.12
C. serpentina 14	135.2	39.94	74.76	0.534243		34997.5	92812.5	0.377077		5.199	0.0384541	0.333	0.002463		1	2		0.049111	0.842537	0.793425	17.1557		0.559973	1.9864	15.9226	0.599471	96.3482	129.568	26.1231		1.21522	57.2892	0.26742	133.071	3.13146		0.869208	1835.66
C. serpentina 15	123.9	37.22	71.66	0.519397		31624.5	90524	0.349349		3.848	0.031057	0.328	0.002647		2	2		0.025162	0.6579	0.632738	26.1466		2.99087	0.355365	13.6771	0.482265	85.0512	133.116	13.5158		1.40426	64.1947	0.265347	157.496	1.69989		1.38669	3671.33

## Sheet: Pearson's correlation
Pearson's correlation
		P/C ratio	Liver index	Heart index	RMR	MMR	MS	FC	Liver-TAC	Liver-SOD	Liver-CAT	Liver-AA	Heart-TAC	Heart-SOD	Heart-CAT	Muscle-LDH	Liver-SDH	Liver-C3	Liver-CO	Heart-C3	Heart-CO
H/W ratio	Pearson coefficient	0.104	0.716	0.622	0.322	-0.074	-0.112	-0.407	0.359	0.069	-0.876	-0.153	0.438	-0.779	0.674	-0.649	0.547	-0.016	-0.447	-0.213	-0.18
	P	0.495	< 0.001	< 0.001	0.031	0.627	0.463	0.005	0.016	0.653	0	0.315	0.003	< 0.001	< 0.001	< 0.001	< 0.001	0.917	0.002	0.16	0.238
	N	45	45	45	45	45	45	45	45	45	45	45	45	45	45	45	45	45	45	45	45
P/C ratio	Pearson coefficient		0.492	0.215	0.51	0.278	0.216	-0.136	0.657	0.676	0.277	0.043	0.655	0.033	0.524	-0.4	0.709	0.406	0.572	0.258	0.082
	P		0.001	0.155	< 0.001	0.064	0.154	0.374	< 0.001	< 0.001	0.065	0.777	< 0.001	0.832	< 0.001	0.007	< 0.001	0.006	0	0.087	0.591
	N		45	45	45	45	45	45	45	45	45	45	45	45	45	45	45	45	45	45	45
Liver index	Pearson coefficient			0.372	0.529	0.038	-0.025	-0.371	0.523	0.63	-0.44	-0.161	0.566	-0.428	0.783	-0.684	0.839	0.347	0.079	0.049	0.014
	P			0.012	< 0.001	0.803	0.873	0.012	< 0.001	< 0.001	0.002	0.291	< 0.001	0.003	< 0.001	< 0.001	< 0.001	0.019	0.606	0.747	0.928
	N			45	45	45	45	45	45	45	45	45	45	45	45	45	45	45	45	45	45
Heart index	Pearson coefficient				0.284	0.048	0.014	-0.33	0.255	-0.105	-0.537	0.121	0.379	-0.558	0.385	-0.417	0.454	-0.026	-0.219	-0.119	-0.053
	P				0.059	0.755	0.928	0.027	0.091	0.493	< 0.001	0.427	0.01	< 0.001	0.009	0.004	0.002	0.863	0.148	0.437	0.732
	N				45	45	45	45	45	45	45	45	45	45	45	45	45	45	45	45	45
RMR	Pearson coefficient					0.011	-0.108	-0.584	0.33	0.4	-0.092	0.033	0.425	-0.053	0.426	-0.415	0.523	0.367	0.236	-0.003	-0.135
	P					0.945	0.48	< 0.001	0.027	0.006	0.549	0.83	0.004	0.731	0.003	0.005	< 0.001	0.013	0.119	0.985	0.376
	N					45	45	45	45	45	45	45	45	45	45	45	45	45	45	45	45
MMR	Pearson coefficient						0.993	0.393	0.07	0.12	0.185	-0.02	0.198	0.107	-0.021	0.115	0.149	0.122	0.128	0.039	0.224
	P						< 0.001	0.008	0.649	0.432	0.224	0.896	0.192	0.484	0.891	0.45	0.33	0.424	0.401	0.797	0.139
	N						45	45	45	45	45	45	45	45	45	45	45	45	45	45	45
MS	Pearson coefficient							0.46	0.03	0.072	0.195	-0.024	0.147	0.113	-0.071	0.164	0.086	0.078	0.1	0.04	0.239
	P							0.001	0.843	0.638	0.2	0.877	0.336	0.461	0.641	0.282	0.575	0.61	0.515	0.796	0.114
	N							45	45	45	45	45	45	45	45	45	45	45	45	45	45
FC	Pearson coefficient								-0.285	-0.168	0.293	-0.246	-0.219	0.184	-0.294	0.377	-0.321	-0.175	0.12	0.142	0.307
	P								0.058	0.271	0.05	0.104	0.149	0.226	0.05	0.011	0.032	0.25	0.432	0.352	0.04
	N								45	45	45	45	45	45	45	45	45	45	45	45	45
Liver-TAC	Pearson coefficient									0.524	-0.103	0.113	0.547	-0.22	0.597	-0.507	0.584	0.151	0.189	0.189	0.118
	P									< 0.001	0.502	0.462	< 0.001	0.146	< 0.001	< 0.001	< 0.001	0.321	0.213	0.214	0.44
	N									45	45	45	45	45	45	45	45	45	45	45	45
Liver-SOD	Pearson coefficient										0.245	-0.058	0.415	0.067	0.468	-0.317	0.613	0.456	0.516	0.409	0.228
	P										0.104	0.706	0.005	0.66	0.001	0.034	< 0.001	0.002	< 0.001	0.005	0.133
	N										45	45	45	45	45	45	45	45	45	45	45
Liver-CAT	Pearson coefficient											0.168	-0.161	0.776	-0.422	0.5	-0.191	0.125	0.671	0.369	0.068
	P											0.269	0.291	< 0.001	0.004	< 0.001	0.209	0.412	< 0.001	0.013	0.659
	N											45	45	45	45	45	45	45	45	45	45
Liver-AA	Pearson coefficient												0.006	0.109	-0.165	0.073	-0.088	-0.216	0.093	0.167	0.034
	P												0.969	0.478	0.28	0.633	0.567	0.155	0.542	0.273	0.824
	N												45	45	45	45	45	45	45	45	45
Heart-TAC	Pearson coefficient													-0.303	0.482	-0.478	0.67	0.445	0.127	0.105	0.01
	P													0.043	0.001	0.001	< 0.001	0.002	0.404	0.492	0.947
	N													45	45	45	45	45	45	45	45
Heart-SOD	Pearson coefficient														-0.425	0.569	-0.279	0.041	0.541	0.311	0.103
	P														0.004	0	0.064	0.791	< 0.001	0.038	0.5
	N														45	45	45	45	45	45	45
Heart-CAT	Pearson coefficient															-0.588	0.756	0.167	0.119	0.009	-0.076
	P															< 0.001	< 0.001	0.273	0.435	0.954	0.619
	N															45	45	45	45	45	45
Muscle-LDH	Pearson coefficient																-.591**	-0.145	0.234	0.031	-0.12
	P																< 0.001	0.342	0.122	0.838	0.432
	N																45	45	45	45	45
Liver-SDH	Pearson coefficient																	.335*	0.284	0.125	-0.075
	P																	0.024	0.059	0.414	0.625
	N																	45	45	45	45
Liver-C3	Pearson coefficient																		0.277	0.003	0.077
	P																		0.066	0.986	0.617
	N																		45	45	45
Liver-CO	Pearson coefficient																			0.215	-0.041
	P																			0.155	0.789
	N																			45	45
Heart-C3	Pearson coefficient																				0.439
	P																				0.003
	N																				45

## Sheet: Spearman's correlation
Spearman's correlation
		H/W ratio	P/C ratio	Liver index	Heart index	RMR	MMR	MS	FC	Liver-TAC	Liver-SOD	Liver-CAT	Liver-AA	Heart-TAC	Heart-SOD	Heart-CAT	Muscle-LDH	Liver-SDH	Liver-C3	Liver-CO	Heart-C3	Heart-CO
Righting time	Spearman coefficient	0.648	0.357	0.701	0.338	0.412	-0.031	-0.102	-0.383	0.429	0.165	-0.42	-0.193	0.415	-0.484	0.537	-0.728	0.438	0.057	-0.282	-0.15	0.135
	P	0	0.016	0	0.023	0.005	0.839	0.507	0.009	0.003	0.279	0.004	0.205	0.005	0.001	0	0	0.003	0.708	0.061	0.325	0.377
	N	45	45	45	45	45	45	45	45	45	45	45	45	45	45	45	45	45	45	45	45	45
Response to attack	Spearman coefficient	0.377	-0.056	0.405	0.241	0.16	-0.213	-0.244	-0.224	-0.013	-0.085	-0.575	-0.34	-0.067	-0.425	0.252	-0.4	-0.137	-0.127	-0.344	-0.288	0.119
	P	0.011	0.714	0.006	0.111	0.294	0.16	0.106	0.139	0.932	0.58	0	0.022	0.663	0.004	0.095	0.007	0.369	0.407	0.02	0.055	0.436
	N	45	45	45	45	45	45	45	45	45	45	45	45	45	45	45	45	45	45	45	45	45
